# Supplementary material for: A Concise Guide to Silicone-Based Spring-Roll Actuator Assembly
Source: Polymers (Basel). 2023 Sep 27;15(19):3908. doi: 10.3390/polym15193908 (PMC10574830; doi:10.3390/polym15193908)
Supplement: Supplementary file 1 [file polymers-15-03908-s001.zip]

Archive with 5 entries (5 files):
- Movie S1.MOV
- Movie S2.MOV
- Movie S3.mp4
- Movie S4.MOV
- Supplementary Materials.pdf
